# Supplementary material for: Differences in Albizia odoratissima genetic diversity between Hainan Island and mainland populations in China
Source: Front Plant Sci. 2024 Apr 24;15:1369409. doi: 10.3389/fpls.2024.1369409 (PMC11076831; doi:10.3389/fpls.2024.1369409)
Supplement: Supplementary file 1 [file Table_2.xls]

## Sheet: Sheet1
1	10	10	0
	GX-5	GX-1	GX-2	GX-4	GX-3	GX-6	HN-1	HN-3	HN-2	HN-4
GX-5	0	0.0914	0.096	0.1191	0.1617	0.1418	0.2655	0.2931	0.3494	0.3077
GX-1	0.0914	0	0.0747	0.071	0.1356	0.1962	0.1883	0.2616	0.324	0.2653
GX-2	0.096	0.0747	0	0.0865	0.1064	0.2372	0.3092	0.3572	0.4109	0.4069
GX-4	0.1191	0.071	0.0865	0	0.1082	0.1414	0.2267	0.3146	0.4341	0.3715
GX-3	0.1617	0.1356	0.1064	0.1082	0	0.1458	0.3287	0.3697	0.398	0.371
GX-6	0.1418	0.1962	0.2372	0.1414	0.1458	0	0.3157	0.3144	0.4061	0.3875
HN-1	0.2655	0.1883	0.3092	0.2267	0.3287	0.3157	0	0.091	0.21	0.1145
HN-3	0.2931	0.2616	0.3572	0.3146	0.3697	0.3144	0.091	0	0.1404	0.1333
HN-2	0.3494	0.324	0.4109	0.4341	0.398	0.4061	0.21	0.1404	0	0.1144
HN-4	0.3077	0.2653	0.4069	0.3715	0.371	0.3875	0.1145	0.1333	0.1144	0
