# Supplementary material for: Differences in Albizia odoratissima genetic diversity between Hainan Island and mainland populations in China
Source: Front Plant Sci. 2024 Apr 24;15:1369409. doi: 10.3389/fpls.2024.1369409 (PMC11076831; doi:10.3389/fpls.2024.1369409)
Supplement: Supplementary file 2 [file Table_3.xlsx]

## Sheet: 遗传距离
16	10	10	30	31	30	31	30	50	17	25	16	20
			GX-5	GX-1	GX-2	GX-4	GX-3	GX-6	HN-1	HN-3	HN-2	HN-4
GX-5	GX-1	GX-2	GX-4	GX-3	GX-6	HN-1	HN-3	HN-2	HN-4
0
0.0914	0
0.096	0.0747	0
0.1191	0.071	0.0865	0
0.1617	0.1356	0.1064	0.1082	0
0.1418	0.1962	0.2372	0.1414	0.1458	0
0.2655	0.1883	0.3092	0.2267	0.3287	0.3157	0
0.2931	0.2616	0.3572	0.3146	0.3697	0.3144	0.091	0
0.3494	0.324	0.4109	0.4341	0.398	0.4061	0.21	0.1404	0
0.3077	0.2653	0.4069	0.3715	0.371	0.3875	0.1145	0.1333	0.1144	0

## Sheet: 地理距离
16	10	10	30	31	30	31	30	50	17	25	16	20
			GX-5	GX-1	GX-2	GX-4	GX-3	GX-6	HN-1	HN-3	HN-2	HN-4
GX-5	GX-1	GX-2	GX-4	GX-3	GX-6	HN-1	HN-3	HN-2	HN-4
0
150.8	0
87.92	62.9	0
212.74	62.44	124.9	0
100.78	218.27	163.36	279.01	0
82.32	101.21	56.13	154.59	179.8	0
762.15	628.47	683.89	581.42	776.03	729.68	0
724.13	585.25	642.97	534.8	745.74	686.11	67.74	0
774.86	633.56	692.4	581.12	799.55	733.88	86.8	57.56	0
846.75	707.94	765.73	657.02	866.67	808.73	100.66	122.76	80.19	0

## Sheet: 地理距离v遗传距离 MT
Mantel Results for 地理距离 vs 遗传距离
X Matrix	地理距离
Y Matrix	遗传距离
Data Title
No. Samples	10	No. in Matrix	45
No. Permutations	9999
SSx	SSy	SPxy	Rxy	P(rxy-rand >= rxy-data)
4.08105e+06	0.589557	1361.11	0.877494	0.0005
y = 0.0003x + 0.0931
R² = 0.77
X	Y		Sample 1	Sample 2
150.8	0.0914		1	2
87.92	0.096		1	3
62.9	0.0747		2	3
212.74	0.1191		1	4
62.44	0.071		2	4
124.9	0.0865		3	4
100.78	0.1617		1	5
218.27	0.1356		2	5
163.36	0.1064		3	5
279.01	0.1082		4	5
82.32	0.1418		1	6
101.21	0.1962		2	6
56.13	0.2372		3	6
154.59	0.1414		4	6
179.8	0.1458		5	6
762.15	0.2655		1	7
628.47	0.1883		2	7
683.89	0.3092		3	7
581.42	0.2267		4	7
776.03	0.3287		5	7
729.68	0.3157		6	7
724.13	0.2931		1	8
585.25	0.2616		2	8
642.97	0.3572		3	8
534.8	0.3146		4	8
745.74	0.3697		5	8
686.11	0.3144		6	8
67.74	0.091		7	8
774.86	0.3494		1	9
633.56	0.324		2	9
692.4	0.4109		3	9
581.12	0.4341		4	9
799.55	0.398		5	9
733.88	0.4061		6	9
86.8	0.21		7	9
57.56	0.1404		8	9
846.75	0.3077		1	10
707.94	0.2653		2	10
765.73	0.4069		3	10
657.02	0.3715		4	10
866.67	0.371		5	10
808.73	0.3875		6	10
100.66	0.1145		7	10
122.76	0.1333		8	10
80.19	0.1144		9	10
