# Supplementary material for: Differences in Albizia odoratissima genetic diversity between Hainan Island and mainland populations in China
Source: Front Plant Sci. 2024 Apr 24;15:1369409. doi: 10.3389/fpls.2024.1369409 (PMC11076831; doi:10.3389/fpls.2024.1369409)
Supplement: Supplementary file 3 [file Table_4.xlsx]

## Sheet: Sheet2
	POP	AO-39	AO-53	AO-62	AO-75	AO-130	AO-133	AO-141	AO-146	AO-166	AO-184	AO-188	AO-189	AO-194	AO-199	AO-210	AO-217
1	GX-5	292	256	75	77	244	340	294	241	137	246	202	500	60	242	200	90
1	GX-5	292	256	71	74	244	340	288	241	134	246	202	500	60	242	196	90
2	GX-5	300	256	75	74	244	340	300	350	137	250	184	371	60	250	196	90
2	GX-5	296	247	75	74	244	331	294	350	134	246	184	371	60	246	196	90
3	GX-5	300	256	75	77	244	340	300	241	134	250	184	371	60	250	200	90
3	GX-5	300	256	75	74	244	340	288	241	134	250	184	371	60	246	196	90
4	GX-5	296	256	75	80	244	340	294	350	134	246	-9	-9	60	250	196	90
4	GX-5	296	256	75	74	244	340	294	350	134	246	-9	-9	60	246	196	90
5	GX-5	300	253	75	77	244	331	300	244	137	246	202	500	60	246	200	90
5	GX-5	296	253	75	74	235	331	300	244	134	246	202	500	60	246	196	90
6	GX-5	296	256	75	77	244	340	294	244	137	250	202	500	60	250	200	90
6	GX-5	296	256	75	77	244	340	288	244	134	246	202	500	60	242	196	90
7	GX-5	292	253	75	77	244	340	-9	350	134	246	184	375	60	246	196	90
7	GX-5	292	247	75	77	244	340	-9	350	134	246	184	375	60	246	196	90
8	GX-5	300	256	75	77	244	340	300	244	137	246	184	375	60	250	200	82
8	GX-5	300	256	75	77	244	340	294	244	134	246	184	371	60	250	196	82
9	GX-5	300	-9	-9	-9	-9	-9	294	244	-9	-9	-9	-9	60	-9	196	-9
9	GX-5	296	-9	-9	-9	-9	-9	294	244	-9	-9	-9	-9	60	-9	196	-9
10	GX-5	296	205	75	77	244	340	294	350	140	246	202	500	60	246	196	90
10	GX-5	292	205	75	74	244	340	294	350	134	246	202	500	60	246	196	90
11	GX-5	296	256	75	77	244	340	294	244	137	246	184	371	60	246	196	90
11	GX-5	296	256	75	74	244	340	294	244	134	246	184	371	60	246	196	90
12	GX-5	300	256	75	77	244	340	294	244	137	250	202	500	60	242	196	90
12	GX-5	296	253	75	74	235	340	288	244	134	246	202	500	60	242	196	90
13	GX-5	296	256	75	77	244	340	294	350	137	246	184	371	60	250	196	90
13	GX-5	296	247	75	77	244	340	288	350	134	246	184	371	60	246	196	90
14	GX-5	296	256	75	77	244	340	294	244	137	250	202	500	60	242	196	-9
14	GX-5	296	256	75	74	244	331	294	244	134	246	202	500	60	242	196	-9
15	GX-5	296	256	75	77	244	340	294	350	134	250	-9	-9	60	250	200	82
15	GX-5	296	256	75	77	244	340	288	350	134	250	-9	-9	60	242	196	82
16	GX-5	300	256	75	77	244	331	300	244	137	246	202	500	60	246	200	-9
16	GX-5	296	256	75	74	244	331	294	244	137	246	184	375	60	246	196	-9
17	GX-5	300	247	75	77	244	340	300	350	134	246	202	500	60	246	196	86
17	GX-5	296	247	75	74	244	340	294	350	134	246	202	500	60	246	196	86
18	GX-5	296	247	75	77	244	340	300	244	137	246	202	500	60	246	200	86
18	GX-5	296	247	75	77	244	340	294	244	134	246	202	500	60	246	196	86
19	GX-5	300	256	75	77	250	340	300	241	137	246	202	500	60	246	200	90
19	GX-5	292	256	75	77	244	340	300	241	134	246	202	500	60	246	196	90
20	GX-5	300	256	75	77	244	340	-9	350	137	246	-9	-9	60	246	196	86
20	GX-5	300	256	75	77	244	340	-9	350	134	246	-9	-9	60	246	196	82
21	GX-5	300	253	75	77	244	340	294	350	134	246	202	500	60	246	196	86
21	GX-5	300	247	75	74	244	340	288	244	134	246	202	500	60	246	196	86
22	GX-5	-9	256	75	77	-9	340	-9	350	137	246	184	375	60	242	-9	90
22	GX-5	-9	247	75	74	-9	331	-9	350	134	246	184	371	60	242	-9	90
23	GX-5	296	256	79	77	244	340	300	350	134	246	184	375	60	250	200	86
23	GX-5	296	205	75	74	235	340	294	350	134	246	184	375	60	246	196	86
24	GX-5	300	256	75	77	244	340	300	350	134	250	202	500	60	246	200	82
24	GX-5	296	256	71	74	244	340	288	350	134	250	184	371	60	246	196	82
25	GX-5	300	256	75	80	244	340	300	244	137	246	184	375	60	242	200	86
25	GX-5	300	205	75	80	244	340	288	244	134	246	184	375	60	242	196	86
26	GX-5	296	256	75	77	244	340	294	241	140	246	202	500	60	250	200	86
26	GX-5	296	247	75	74	244	340	294	241	134	246	202	500	60	246	196	86
27	GX-5	300	256	75	77	244	340	300	350	137	246	202	500	60	242	196	86
27	GX-5	296	205	75	74	244	340	288	244	134	246	202	500	60	242	196	86
28	GX-5	296	256	75	77	244	340	300	350	134	250	202	500	60	250	196	86
28	GX-5	292	175	75	74	244	331	300	350	134	250	184	371	60	242	196	82
29	GX-5	296	256	75	77	244	340	288	241	134	250	184	375	60	242	196	86
29	GX-5	296	175	75	77	244	340	288	241	134	250	184	375	60	242	196	86
30	GX-5	292	256	75	77	244	340	294	241	134	246	202	500	60	242	196	86
30	GX-5	292	256	71	74	244	331	294	241	134	246	202	500	60	242	196	86
31	GX-1	-9	256	75	77	244	340	-9	-9	-9	242	202	500	60	246	196	86
31	GX-1	-9	256	75	77	244	340	-9	-9	-9	242	202	500	60	246	196	82
32	GX-1	296	256	75	80	244	340	294	241	137	242	-9	-9	60	246	196	90
32	GX-1	296	253	71	80	244	340	288	241	134	242	-9	-9	60	246	196	90
33	GX-1	296	253	75	80	250	340	294	241	137	250	172	371	60	246	200	90
33	GX-1	296	253	75	77	244	331	294	241	134	250	172	371	60	246	196	90
34	GX-1	300	253	75	77	244	340	294	241	137	242	202	500	60	246	196	90
34	GX-1	296	253	75	77	244	340	294	241	134	242	202	500	60	246	196	90
35	GX-1	300	253	75	77	250	340	294	-9	134	250	202	500	60	246	200	86
35	GX-1	300	253	75	77	244	340	288	-9	134	250	202	500	60	246	196	86
36	GX-1	296	253	75	77	244	340	294	244	137	246	172	375	60	246	196	86
36	GX-1	296	205	75	77	244	331	288	241	134	246	172	375	60	242	196	82
37	GX-1	296	256	75	-9	250	340	294	241	134	246	202	371	60	246	200	90
37	GX-1	296	256	75	-9	244	340	294	241	134	246	202	371	60	242	196	90
38	GX-1	300	256	79	77	250	340	294	241	137	250	172	375	60	242	200	-9
38	GX-1	300	205	79	77	244	340	294	241	134	246	172	371	60	242	196	-9
39	GX-1	296	205	75	80	250	340	294	244	134	250	202	371	60	242	196	90
39	GX-1	296	205	75	80	244	331	294	244	134	250	202	371	60	242	196	90
40	GX-1	296	253	75	77	244	340	294	241	134	250	202	500	60	242	196	90
40	GX-1	296	205	75	77	244	340	294	241	134	242	202	419	60	242	196	90
41	GX-1	296	256	79	77	244	340	294	350	137	250	184	371	60	242	200	90
41	GX-1	296	256	79	77	244	340	294	241	134	250	184	371	60	242	196	90
42	GX-1	296	256	75	77	244	331	300	350	134	250	202	500	60	246	196	90
42	GX-1	296	256	71	74	244	331	294	241	134	250	172	500	60	242	196	90
43	GX-1	300	256	75	77	244	340	294	350	134	250	184	500	60	246	196	90
43	GX-1	300	256	75	77	244	340	294	241	134	250	184	375	60	242	196	90
44	GX-1	-9	256	-9	-9	250	340	300	241	137	250	202	500	60	246	-9	-9
44	GX-1	-9	256	-9	-9	244	340	294	241	134	250	202	500	60	242	-9	-9
45	GX-1	300	205	75	74	244	340	300	-9	137	246	184	500	60	242	200	90
45	GX-1	300	205	75	74	244	340	294	-9	134	246	184	500	60	242	196	90
46	GX-1	296	256	75	77	250	340	294	241	134	250	-9	-9	60	242	196	86
46	GX-1	296	247	75	77	244	340	294	241	134	250	-9	-9	60	242	196	86
47	GX-1	296	256	79	77	244	340	294	350	137	246	202	371	60	242	196	90
47	GX-1	296	247	75	77	244	340	294	350	134	246	202	371	60	242	196	90
48	GX-1	296	256	75	77	-9	340	294	241	134	250	184	500	60	246	196	86
48	GX-1	296	247	75	77	-9	340	294	241	134	250	184	500	60	242	196	86
49	GX-1	296	256	75	77	244	340	294	241	134	250	202	375	60	242	196	82
49	GX-1	296	247	75	74	244	340	294	241	134	250	202	375	60	242	196	82
50	GX-1	296	253	75	77	250	340	294	241	134	250	172	500	60	242	196	86
50	GX-1	296	205	75	77	244	331	294	241	134	250	172	500	60	242	196	86
51	GX-1	300	256	75	77	250	340	294	241	137	250	202	375	60	242	196	90
51	GX-1	296	253	71	77	244	340	294	241	134	250	202	375	60	242	196	90
52	GX-1	300	247	75	77	244	340	294	241	137	250	184	375	60	242	200	90
52	GX-1	300	205	75	77	244	340	294	241	134	250	184	375	60	242	196	90
53	GX-1	296	256	75	74	244	331	300	241	134	250	202	500	60	246	200	90
53	GX-1	296	256	71	74	244	331	294	241	134	250	202	375	60	242	196	90
54	GX-1	296	-9	75	-9	244	340	300	350	134	250	202	375	60	242	196	90
54	GX-1	292	-9	75	-9	244	331	288	350	134	250	172	375	60	242	196	90
55	GX-1	-9	256	75	80	250	340	294	241	137	246	184	375	60	246	196	90
55	GX-1	-9	253	75	74	244	331	294	241	134	246	184	375	60	242	196	90
56	GX-1	296	256	75	77	244	340	294	241	137	250	184	375	60	242	200	86
56	GX-1	292	205	75	77	244	340	294	241	134	250	184	375	60	242	196	86
57	GX-1	-9	256	75	77	250	340	300	241	137	246	184	375	60	246	196	90
57	GX-1	-9	253	75	77	244	331	288	241	134	246	172	371	60	246	196	90
58	GX-1	292	256	79	80	244	340	294	350	137	242	184	375	60	242	200	86
58	GX-1	292	253	79	80	244	340	294	350	134	242	184	375	60	242	196	86
59	GX-1	296	205	75	77	250	340	294	241	134	246	202	500	60	250	196	-9
59	GX-1	292	205	75	77	244	331	294	241	134	242	202	500	60	250	196	-9
60	GX-1	296	253	75	77	250	340	294	350	137	246	184	375	60	246	200	86
60	GX-1	296	205	75	77	244	340	294	241	134	246	172	371	60	246	200	86
61	GX-1	296	205	75	77	244	340	-9	241	-9	250	188	500	60	246	200	86
61	GX-1	292	205	75	74	244	331	-9	241	-9	246	188	500	60	242	200	86
62	GX-2	300	253	75	77	-9	340	294	241	134	250	-9	-9	60	246	196	86
62	GX-2	296	175	75	77	-9	340	294	241	134	250	-9	-9	60	246	196	86
63	GX-2	300	256	75	77	244	340	294	-9	137	246	202	500	60	246	196	86
63	GX-2	300	175	71	77	244	331	288	-9	137	246	202	500	60	246	196	86
64	GX-2	296	175	75	74	244	340	294	241	134	246	184	375	60	-9	200	86
64	GX-2	292	175	75	74	244	331	294	241	134	246	184	375	60	-9	196	86
65	GX-2	296	205	75	77	244	340	300	241	134	250	184	375	60	246	196	86
65	GX-2	296	175	71	74	244	340	294	241	134	250	184	375	60	246	196	82
66	GX-2	296	256	75	77	244	340	294	241	134	246	172	371	60	250	196	86
66	GX-2	296	256	75	77	244	340	294	241	134	246	172	371	60	242	196	86
67	GX-2	300	256	75	77	244	340	294	241	137	242	184	375	60	246	200	86
67	GX-2	292	253	75	74	244	340	294	241	134	242	184	375	60	246	196	82
68	GX-2	300	205	75	74	244	331	294	244	137	246	202	500	60	242	196	86
68	GX-2	300	175	75	74	244	331	288	244	134	246	184	371	60	242	196	86
69	GX-2	296	253	75	77	244	340	294	244	137	250	184	419	60	242	200	86
69	GX-2	296	175	75	77	244	340	294	241	134	246	184	419	60	242	196	86
70	GX-2	296	175	79	77	250	340	294	241	137	250	184	371	60	242	200	90
70	GX-2	296	175	75	77	244	331	294	241	134	246	184	371	60	242	196	82
71	GX-2	300	256	75	77	244	340	294	244	137	250	202	500	60	242	200	90
71	GX-2	300	247	75	77	244	340	294	241	134	250	202	500	60	242	196	90
72	GX-2	296	256	75	77	244	340	300	241	137	250	202	500	60	246	196	86
72	GX-2	296	256	75	77	244	340	294	241	134	246	202	500	60	246	196	86
73	GX-2	300	256	75	77	244	340	300	-9	134	242	-9	-9	60	242	196	86
73	GX-2	300	253	75	77	244	340	300	-9	134	242	-9	-9	60	242	196	86
74	GX-2	300	256	75	77	250	340	300	241	137	242	202	500	60	242	196	86
74	GX-2	300	253	75	74	250	340	300	241	134	242	188	500	60	242	196	82
75	GX-2	296	256	75	77	250	340	300	241	137	250	172	371	60	242	196	86
75	GX-2	292	253	75	77	244	331	300	241	134	250	172	371	60	242	196	86
76	GX-2	296	205	75	74	250	340	300	244	137	246	202	500	60	242	196	86
76	GX-2	292	175	71	74	244	340	300	244	134	246	184	375	60	242	196	86
77	GX-2	300	205	75	74	244	340	300	244	137	250	202	500	60	242	200	86
77	GX-2	300	175	75	74	235	331	294	244	137	250	202	500	60	242	196	82
78	GX-2	296	205	75	77	244	331	300	241	137	242	-9	-9	60	242	200	86
78	GX-2	296	175	75	77	244	331	300	241	134	242	-9	-9	60	242	196	86
79	GX-2	300	256	75	74	244	340	300	241	137	246	202	500	60	242	200	86
79	GX-2	300	175	75	74	235	331	300	241	134	246	184	375	60	242	196	82
80	GX-2	292	256	75	77	244	340	300	241	137	250	202	500	60	242	196	86
80	GX-2	292	253	75	77	244	340	300	241	134	250	202	500	60	242	196	82
81	GX-2	300	253	75	74	244	340	300	244	134	250	184	375	60	242	196	86
81	GX-2	296	175	75	74	244	340	300	241	134	246	184	375	60	242	196	86
82	GX-2	296	175	75	77	244	340	300	244	137	250	202	500	60	242	200	82
82	GX-2	296	175	75	77	244	340	294	244	137	242	202	500	60	242	196	82
83	GX-2	296	256	75	77	244	340	300	241	137	242	202	500	60	246	196	86
83	GX-2	292	175	75	74	244	340	300	241	134	242	202	500	60	234	196	82
84	GX-2	292	256	75	77	244	340	300	241	137	246	202	500	60	246	196	86
84	GX-2	292	256	75	74	244	340	300	241	134	242	202	500	60	246	196	86
85	GX-2	300	256	75	77	244	340	300	241	137	250	202	500	60	250	200	86
85	GX-2	300	175	75	77	244	331	300	241	134	250	172	371	60	242	196	86
86	GX-2	296	256	75	77	244	340	300	241	137	242	184	375	60	250	200	86
86	GX-2	296	205	75	74	244	340	300	241	134	242	184	375	60	242	196	86
87	GX-2	296	256	75	77	244	340	300	241	137	246	184	375	60	242	200	90
87	GX-2	296	253	75	74	244	340	294	241	134	246	184	375	60	242	196	90
88	GX-2	300	256	75	80	250	340	300	241	134	250	184	375	60	242	200	86
88	GX-2	292	205	75	77	244	340	300	241	134	250	184	371	60	242	196	86
89	GX-2	300	253	75	77	244	340	294	244	137	250	202	500	60	242	200	86
89	GX-2	296	205	75	74	244	340	294	241	137	250	202	500	60	242	196	86
90	GX-2	300	205	75	77	244	340	294	241	134	250	184	375	60	242	196	90
90	GX-2	300	175	75	77	244	340	294	241	134	250	184	375	60	242	196	82
91	GX-2	300	256	75	77	244	340	294	244	137	246	202	500	60	242	200	86
91	GX-2	300	205	75	77	244	340	294	244	134	246	202	500	60	242	196	86
92	GX-4	296	256	79	77	244	340	294	241	134	246	184	371	60	242	196	90
92	GX-4	296	256	75	77	244	340	288	241	134	246	184	371	60	242	196	90
93	GX-4	296	247	79	77	244	340	294	241	137	250	202	500	60	242	196	82
93	GX-4	296	205	79	77	244	340	294	241	134	250	184	375	60	242	196	82
94	GX-4	300	256	79	74	244	340	288	241	140	250	184	375	60	242	196	82
94	GX-4	296	253	79	74	244	331	288	241	134	250	184	375	60	242	196	82
95	GX-4	292	205	79	77	244	340	294	244	134	250	202	500	60	242	196	82
95	GX-4	292	175	79	77	244	340	294	241	134	250	202	500	60	242	196	82
96	GX-4	300	256	79	77	244	340	300	241	137	250	202	500	60	242	196	82
96	GX-4	300	256	79	77	244	340	294	241	134	250	184	371	60	242	196	82
97	GX-4	296	253	75	77	244	340	294	241	140	246	184	375	60	250	196	86
97	GX-4	296	253	71	77	244	331	294	241	134	246	184	375	60	246	196	82
98	GX-4	292	256	79	77	250	340	294	241	137	246	184	371	60	242	196	86
98	GX-4	292	256	79	77	244	340	294	241	134	246	184	371	60	242	196	86
99	GX-4	296	253	79	77	244	340	294	241	134	250	202	500	60	246	196	90
99	GX-4	296	175	79	74	244	331	294	241	134	250	202	500	60	246	196	90
100	GX-4	292	256	79	77	244	340	294	241	137	250	-9	-9	60	250	196	86
100	GX-4	292	175	79	74	244	340	294	241	134	250	-9	-9	60	246	196	86
101	GX-4	296	256	79	74	244	340	300	241	137	250	202	500	60	246	196	86
101	GX-4	292	253	79	74	244	340	294	241	134	246	188	371	60	246	196	86
102	GX-4	296	256	75	77	244	340	294	241	137	246	184	375	60	250	196	86
102	GX-4	292	253	75	77	244	340	288	241	134	246	184	375	60	250	196	86
103	GX-4	296	256	79	77	250	340	294	241	134	250	-9	-9	60	250	196	86
103	GX-4	292	205	79	77	250	340	288	241	134	250	-9	-9	60	250	196	86
104	GX-4	296	205	75	77	244	340	294	241	134	250	202	500	60	250	200	86
104	GX-4	292	175	75	74	244	340	294	241	134	250	202	371	60	250	196	86
105	GX-4	292	256	71	77	244	340	294	241	137	246	202	500	60	250	196	86
105	GX-4	292	256	71	77	244	340	288	241	134	246	202	500	60	250	196	86
106	GX-4	296	256	71	74	244	340	294	241	134	246	202	500	60	250	200	82
106	GX-4	292	205	71	74	244	331	294	241	134	246	188	371	60	246	196	82
107	GX-4	292	256	71	77	244	340	300	241	137	250	188	371	60	246	196	90
107	GX-4	292	175	71	74	244	340	300	241	134	250	188	371	60	246	196	82
108	GX-4	300	256	79	74	244	340	300	241	137	250	202	500	60	246	196	90
108	GX-4	296	175	71	74	244	340	300	241	134	250	202	500	60	246	196	90
109	GX-4	300	256	79	74	244	340	294	241	137	250	184	-9	60	250	200	90
109	GX-4	300	247	75	74	244	331	294	241	134	250	172	-9	56	250	196	90
110	GX-4	296	256	75	77	244	340	294	350	137	250	184	500	60	250	-9	90
110	GX-4	296	256	71	74	244	331	288	241	134	250	172	371	60	242	-9	90
111	GX-4	300	175	71	80	244	340	294	241	137	246	-9	-9	60	250	-9	90
111	GX-4	300	175	71	80	244	340	294	241	134	246	-9	-9	60	242	-9	90
112	GX-4	296	256	71	77	244	340	294	241	137	250	184	500	60	250	196	90
112	GX-4	296	175	71	77	244	340	288	241	134	250	184	500	60	250	196	90
113	GX-4	296	256	71	77	244	340	288	241	137	246	184	500	60	242	196	86
113	GX-4	296	256	71	77	244	340	288	241	134	246	184	500	60	242	196	86
114	GX-4	296	175	71	80	235	340	294	241	134	250	184	500	60	242	196	86
114	GX-4	296	175	71	74	235	340	294	241	134	250	184	500	60	242	196	82
115	GX-4	300	253	75	77	244	340	294	241	137	250	184	500	60	242	196	86
115	GX-4	300	175	71	74	235	340	288	241	134	242	184	500	60	242	196	86
116	GX-4	296	256	71	77	244	340	294	241	137	250	202	500	60	242	196	86
116	GX-4	296	256	71	77	244	331	288	241	134	246	184	500	60	242	196	86
117	GX-4	296	205	75	77	244	340	300	241	137	242	184	500	60	242	196	86
117	GX-4	296	175	71	77	244	340	294	241	134	242	184	500	60	242	196	86
118	GX-4	296	256	75	77	244	340	294	244	137	250	184	500	60	242	196	82
118	GX-4	296	253	75	77	244	340	294	244	134	250	184	500	60	242	196	82
119	GX-4	296	256	75	77	244	340	294	241	134	246	172	371	60	242	200	86
119	GX-4	296	256	75	77	244	340	294	241	134	246	172	371	60	242	196	86
120	GX-4	296	256	79	77	250	340	294	350	137	246	172	375	60	250	200	82
120	GX-4	296	256	75	77	244	340	294	241	134	246	172	371	60	242	196	82
121	GX-4	296	205	75	80	244	340	294	350	134	246	202	500	60	250	196	82
121	GX-4	296	205	75	80	244	340	294	241	134	246	202	500	60	250	196	82
122	GX-4	296	256	75	77	244	340	300	350	134	246	-9	-9	60	250	196	86
122	GX-4	296	256	75	74	244	331	294	241	134	246	-9	-9	60	242	196	86
123	GX-3	296	256	75	77	244	340	294	350	-9	250	184	375	60	242	200	-9
123	GX-3	296	253	75	77	244	340	288	241	-9	250	184	375	60	242	200	-9
124	GX-3	296	256	75	80	250	340	294	241	137	250	202	500	60	242	200	86
124	GX-3	296	253	75	77	244	340	288	241	134	250	184	375	60	242	200	82
125	GX-3	296	256	75	77	244	340	294	241	134	250	184	375	60	250	196	86
125	GX-3	296	253	75	77	235	340	294	241	134	250	184	375	60	242	196	86
126	GX-3	300	256	79	77	244	343	300	244	137	250	-9	-9	60	242	196	86
126	GX-3	300	247	79	77	235	343	300	241	134	250	-9	-9	60	242	196	82
127	GX-3	300	256	75	80	244	340	294	244	137	246	184	375	60	250	196	86
127	GX-3	300	253	75	77	244	340	288	241	134	246	184	375	60	246	196	82
128	GX-3	300	256	79	77	250	340	300	244	137	246	184	375	60	246	196	90
128	GX-3	300	175	79	77	250	340	294	241	134	246	184	375	60	246	196	82
129	GX-3	300	256	75	77	244	343	300	241	137	246	202	500	60	250	200	86
129	GX-3	300	175	75	77	235	331	294	241	134	246	184	375	60	250	196	86
130	GX-3	300	256	75	77	250	340	288	241	137	250	-9	-9	60	250	196	86
130	GX-3	296	256	75	77	244	340	288	241	134	250	-9	-9	60	250	196	86
131	GX-3	296	256	71	77	250	340	300	244	137	250	-9	-9	60	250	200	86
131	GX-3	296	205	71	77	244	331	294	244	134	250	-9	-9	60	250	200	86
132	GX-3	300	256	75	77	235	340	300	241	137	250	184	375	60	250	196	86
132	GX-3	296	205	75	77	235	340	294	241	134	250	184	375	60	250	196	86
133	GX-3	296	256	75	77	250	340	300	244	137	246	-9	-9	60	250	196	86
133	GX-3	296	205	75	74	244	340	288	244	134	246	-9	-9	60	250	196	86
134	GX-3	296	256	75	-9	250	340	294	244	134	250	-9	-9	60	250	196	86
134	GX-3	296	205	75	-9	244	331	294	244	134	250	-9	-9	60	242	196	86
135	GX-3	300	256	75	77	250	340	300	241	137	250	184	375	60	250	200	86
135	GX-3	296	247	75	77	235	340	294	241	134	250	184	375	60	242	196	86
136	GX-3	300	253	75	77	244	340	300	244	137	250	-9	-9	60	250	196	86
136	GX-3	296	175	75	74	244	340	294	241	134	250	-9	-9	60	242	196	86
137	GX-3	300	256	75	77	250	340	288	244	137	250	-9	-9	60	250	200	86
137	GX-3	296	205	75	74	244	340	288	241	134	250	-9	-9	60	242	196	86
138	GX-3	300	256	75	77	250	331	294	241	137	222	184	375	60	242	196	86
138	GX-3	296	205	75	77	244	331	288	241	137	222	184	375	60	242	196	86
139	GX-3	296	256	75	80	235	340	294	244	137	242	184	375	60	242	200	86
139	GX-3	296	205	75	77	235	331	288	244	134	242	184	375	60	242	196	86
140	GX-3	300	256	75	77	244	343	294	244	134	250	202	500	60	242	200	86
140	GX-3	300	205	75	77	235	331	294	244	134	222	202	500	60	242	196	86
141	GX-3	300	247	79	77	244	340	300	241	137	246	-9	-9	60	242	200	86
141	GX-3	300	205	79	77	235	340	294	241	134	246	-9	-9	60	242	196	86
142	GX-3	300	175	79	77	244	340	300	244	137	250	-9	-9	60	242	200	86
142	GX-3	300	175	79	77	244	340	294	244	134	246	-9	-9	60	242	196	86
143	GX-3	300	256	79	77	250	340	294	244	137	250	-9	-9	60	250	196	86
143	GX-3	296	205	79	74	244	340	288	244	134	246	-9	-9	60	250	196	86
144	GX-3	296	256	79	80	250	340	300	241	137	246	202	500	60	250	200	82
144	GX-3	296	205	79	77	244	340	294	241	134	246	184	375	60	250	196	82
145	GX-3	296	256	79	77	244	340	288	350	137	246	-9	-9	60	250	200	86
145	GX-3	296	175	79	77	235	340	288	241	134	246	-9	-9	60	250	196	86
146	GX-3	296	256	75	77	250	343	288	350	137	250	-9	-9	60	250	196	86
146	GX-3	296	256	75	77	244	331	288	350	134	250	-9	-9	60	250	196	86
147	GX-3	296	256	75	77	235	343	294	241	137	250	-9	-9	60	250	196	90
147	GX-3	296	205	75	77	235	331	294	241	134	250	-9	-9	60	250	196	82
148	GX-3	296	256	79	77	235	343	294	244	137	250	188	500	60	250	196	90
148	GX-3	292	205	79	77	235	343	294	241	134	250	184	371	60	250	196	82
149	GX-3	296	256	79	77	244	343	294	244	137	250	202	500	60	250	200	86
149	GX-3	292	175	79	77	244	343	294	241	134	250	184	371	60	250	196	86
150	GX-3	296	256	79	77	244	331	294	244	134	250	202	500	60	250	196	86
150	GX-3	296	175	79	74	244	331	288	241	134	246	202	500	60	250	196	82
151	GX-3	296	256	79	80	244	343	300	241	137	250	184	375	60	250	200	86
151	GX-3	292	256	79	77	244	343	288	241	134	246	184	375	60	250	196	82
152	GX-3	296	256	75	77	235	340	-9	241	134	-9	202	500	60	250	196	86
152	GX-3	292	175	75	77	235	331	-9	241	134	-9	184	375	60	250	196	86
153	GX-6	292	253	75	-9	244	340	300	244	137	242	202	500	60	250	200	-9
153	GX-6	292	247	75	-9	244	340	300	244	134	242	188	371	60	250	196	-9
154	GX-6	292	256	75	-9	244	340	288	350	134	246	202	500	60	250	200	-9
154	GX-6	292	256	75	-9	244	340	288	350	134	242	202	500	60	250	196	-9
155	GX-6	292	256	75	77	244	340	294	350	137	246	202	500	60	250	200	82
155	GX-6	292	256	75	74	244	340	288	350	134	246	184	375	60	250	196	82
156	GX-6	296	256	75	80	244	340	300	350	137	250	184	375	60	250	200	82
156	GX-6	296	256	75	77	244	340	294	350	134	250	184	375	60	250	196	82
157	GX-6	300	256	75	77	250	340	300	350	137	242	202	500	60	250	200	82
157	GX-6	300	253	75	77	244	331	288	350	134	242	202	500	60	250	196	82
158	GX-6	296	256	79	80	244	340	300	350	137	250	184	375	60	250	200	90
158	GX-6	296	256	79	77	244	340	294	350	134	250	184	375	60	250	196	90
159	GX-6	296	175	75	77	244	340	300	350	137	250	202	500	60	250	200	86
159	GX-6	296	175	75	77	244	340	288	350	134	250	202	500	60	242	196	86
160	GX-6	300	256	79	77	244	340	294	350	137	250	172	375	60	250	200	86
160	GX-6	300	256	79	77	244	340	288	350	134	250	172	375	60	250	196	86
161	GX-6	296	-9	79	80	244	340	294	350	137	250	184	419	60	250	196	90
161	GX-6	296	-9	79	80	244	340	288	350	134	250	184	419	60	250	196	90
162	GX-6	296	256	79	77	244	340	294	350	137	250	184	419	60	250	200	90
162	GX-6	296	247	79	77	244	340	288	350	134	242	172	375	60	250	196	90
163	GX-6	296	256	75	77	244	340	294	350	137	250	172	375	60	250	200	90
163	GX-6	296	205	75	77	244	331	288	350	134	250	172	375	60	250	196	90
164	GX-6	300	256	79	77	244	340	300	350	137	250	172	375	60	250	200	90
164	GX-6	300	205	79	77	244	340	288	350	134	242	172	375	60	242	196	90
165	GX-6	296	256	75	-9	244	340	-9	244	137	242	184	371	60	250	196	82
165	GX-6	296	205	75	-9	244	340	-9	244	134	242	184	371	60	250	196	82
166	GX-6	296	256	79	77	250	340	288	350	137	246	184	375	60	250	200	82
166	GX-6	292	205	79	77	244	340	288	350	134	246	184	375	60	250	196	82
167	GX-6	296	256	79	77	244	340	294	244	137	250	202	500	60	250	200	90
167	GX-6	296	205	79	74	244	331	294	244	134	246	202	500	60	250	196	90
168	GX-6	296	256	79	77	244	340	288	-9	-9	246	-9	-9	60	250	196	82
168	GX-6	296	256	79	77	244	340	288	-9	-9	246	-9	-9	60	250	196	82
169	GX-6	300	256	75	80	244	340	288	244	137	246	202	500	60	250	196	90
169	GX-6	296	256	75	74	244	340	288	244	134	246	184	371	60	250	196	82
170	GX-6	296	256	75	77	244	340	288	244	134	250	172	371	60	250	196	82
170	GX-6	292	256	75	77	244	331	288	244	134	250	172	371	60	250	196	82
171	GX-6	300	256	75	77	244	340	300	244	134	250	-9	-9	60	250	196	90
171	GX-6	300	256	75	77	244	340	294	244	134	250	-9	-9	60	250	196	90
172	GX-6	296	256	75	77	244	340	294	244	134	250	-9	-9	60	250	196	82
172	GX-6	296	256	75	77	244	340	288	244	134	250	-9	-9	60	242	196	82
173	GX-6	296	256	75	80	244	340	294	244	134	242	-9	-9	60	250	196	90
173	GX-6	296	205	75	77	244	331	294	244	134	242	-9	-9	60	250	196	90
174	GX-6	296	256	75	80	244	340	288	244	137	246	184	375	60	250	200	82
174	GX-6	296	253	75	77	244	340	288	244	134	246	184	371	60	246	196	82
175	GX-6	296	256	79	77	244	340	300	244	134	242	202	500	60	250	200	82
175	GX-6	292	256	79	77	235	340	288	244	134	242	202	500	60	250	196	82
176	GX-6	300	253	79	80	244	340	300	244	137	250	202	500	60	250	200	90
176	GX-6	300	253	79	77	244	340	294	244	134	250	202	500	60	250	196	90
177	GX-6	296	256	79	77	244	340	300	244	134	246	202	500	60	250	196	-9
177	GX-6	296	256	79	74	244	331	300	244	134	246	202	500	60	250	196	-9
178	GX-6	296	256	79	77	244	340	300	244	137	246	202	500	60	250	200	82
178	GX-6	296	253	79	74	244	340	300	244	134	246	202	500	60	250	196	82
179	GX-6	296	256	79	77	244	340	300	244	137	250	184	375	60	250	196	90
179	GX-6	292	256	79	77	244	340	288	244	134	250	184	375	60	242	196	90
180	GX-6	292	256	79	74	244	331	300	244	137	246	184	375	60	250	200	86
180	GX-6	292	253	79	74	235	331	294	244	134	246	172	371	60	250	196	86
181	GX-6	292	256	79	77	244	340	300	244	134	246	202	500	60	250	200	82
181	GX-6	292	253	79	74	244	331	294	244	134	246	202	500	60	250	196	82
182	GX-6	300	256	79	80	244	340	294	350	137	246	202	500	60	-9	196	-9
182	GX-6	300	205	79	74	244	340	288	350	134	246	202	500	60	-9	196	-9
183	GX-6	296	256	79	80	244	331	294	244	137	246	202	419	60	-9	196	-9
183	GX-6	296	247	79	80	244	331	288	244	134	246	202	419	60	-9	196	-9
184	GX-6	296	256	79	77	244	340	294	-9	137	250	202	500	60	-9	196	-9
184	GX-6	296	256	79	77	244	331	288	-9	134	250	188	371	60	-9	196	-9
185	GX-6	296	253	79	80	244	340	294	244	134	250	202	500	60	250	196	90
185	GX-6	296	253	79	77	235	331	288	244	134	246	202	500	60	250	196	90
186	GX-6	300	256	79	80	244	340	294	244	137	246	202	500	60	250	200	82
186	GX-6	296	205	79	77	244	340	288	244	134	246	188	371	60	250	196	82
187	GX-6	300	256	79	77	244	331	294	350	137	250	188	500	60	250	200	86
187	GX-6	296	256	79	77	244	331	288	350	134	250	188	371	60	250	196	86
188	GX-6	296	256	79	77	244	340	288	244	137	250	-9	-9	60	250	196	82
188	GX-6	296	256	79	77	244	340	288	244	134	250	-9	-9	60	250	196	82
189	GX-6	300	205	79	77	250	331	300	244	137	246	-9	-9	60	250	200	-9
189	GX-6	296	205	79	77	244	331	294	244	134	246	-9	-9	60	250	196	-9
190	GX-6	300	256	79	80	250	340	294	350	137	250	202	500	60	250	200	82
190	GX-6	296	256	79	77	244	340	288	350	134	246	188	371	60	250	196	82
191	GX-6	300	256	79	77	244	331	300	350	134	246	202	375	60	250	196	90
191	GX-6	300	256	79	77	244	331	294	350	134	246	202	375	60	250	196	90
192	GX-6	296	256	79	77	244	340	300	244	137	242	188	371	60	250	200	90
192	GX-6	296	256	79	77	244	340	294	244	137	242	188	371	60	250	196	90
193	GX-6	300	256	79	77	244	340	300	241	134	250	202	500	60	250	200	90
193	GX-6	300	256	79	77	244	331	300	241	134	246	184	375	60	250	200	90
194	GX-6	300	256	79	77	244	340	300	241	137	246	202	500	60	250	200	-9
194	GX-6	300	247	79	77	244	340	294	241	134	246	202	500	60	250	196	-9
195	GX-6	300	205	79	77	250	340	300	241	137	250	184	375	60	250	200	90
195	GX-6	296	205	79	77	244	340	294	241	134	250	184	375	60	250	196	90
196	GX-6	296	256	79	77	244	340	300	241	134	250	188	371	60	250	196	90
196	GX-6	296	256	79	77	244	331	294	241	134	246	188	371	60	250	196	90
197	GX-6	296	253	79	77	250	340	294	241	134	246	202	500	60	250	200	90
197	GX-6	296	253	79	77	244	340	294	241	134	246	202	500	60	250	196	90
198	GX-6	292	256	79	80	250	340	288	241	134	250	184	371	60	250	200	-9
198	GX-6	292	256	79	77	244	340	288	241	134	250	184	371	60	250	196	-9
199	GX-6	292	256	79	77	250	340	288	241	134	250	172	371	60	250	200	82
199	GX-6	292	205	79	77	244	340	288	241	134	242	172	371	60	250	196	82
200	GX-6	292	253	79	74	244	340	288	241	137	242	202	500	60	250	200	90
200	GX-6	292	175	79	74	244	340	288	241	134	242	202	500	60	250	196	90
201	GX-6	300	256	75	77	244	340	300	241	137	246	202	500	60	250	200	90
201	GX-6	300	256	75	77	244	340	300	241	134	246	188	371	60	250	196	90
202	GX-6	300	256	75	80	244	340	300	241	137	250	188	375	60	250	200	90
202	GX-6	300	256	75	80	244	340	300	241	134	246	188	375	60	242	196	90
203	HN-1	300	205	79	77	250	331	294	350	134	246	-9	-9	60	250	196	90
203	HN-1	300	205	75	74	244	331	294	350	134	246	-9	-9	60	250	196	90
204	HN-1	300	247	79	80	244	331	294	241	137	246	-9	-9	60	250	196	86
204	HN-1	296	205	75	77	244	331	294	241	137	246	-9	-9	60	242	196	86
205	HN-1	296	256	75	77	244	331	294	241	134	246	202	500	60	250	196	90
205	HN-1	296	247	75	74	244	331	294	241	134	246	172	371	60	250	196	90
206	HN-1	296	247	79	80	244	331	294	241	134	246	-9	-9	60	250	196	90
206	HN-1	296	205	79	77	244	331	294	241	134	246	-9	-9	56	242	196	90
207	HN-1	296	247	79	77	250	331	294	241	134	246	-9	-9	60	246	196	-9
207	HN-1	296	205	79	77	244	331	294	241	134	246	-9	-9	56	246	196	-9
208	HN-1	296	247	79	77	244	340	294	241	134	246	-9	-9	60	242	196	90
208	HN-1	296	205	75	77	244	340	294	241	134	246	-9	-9	60	242	196	82
209	HN-1	300	247	79	80	250	331	294	241	134	250	172	371	60	246	196	90
209	HN-1	300	247	79	80	250	331	294	241	134	246	172	371	60	246	196	90
210	HN-1	300	247	79	74	244	331	294	241	134	246	172	371	60	250	196	86
210	HN-1	296	247	79	74	244	331	294	241	134	246	172	371	60	250	196	82
211	HN-1	296	247	79	74	244	331	294	241	134	246	172	371	60	250	196	86
211	HN-1	296	247	79	74	244	331	294	241	134	246	172	371	60	242	196	86
212	HN-1	300	247	79	80	250	340	294	241	134	246	172	371	60	246	196	90
212	HN-1	296	205	79	80	244	340	294	241	134	246	172	371	60	246	196	82
213	HN-1	300	247	75	74	244	340	294	241	134	250	172	371	60	242	196	86
213	HN-1	296	205	75	74	244	340	294	241	134	246	172	371	56	242	196	86
214	HN-1	300	247	75	80	250	331	294	241	134	250	172	371	60	242	200	90
214	HN-1	296	247	75	77	235	331	294	241	134	246	172	371	60	242	196	90
215	HN-1	300	205	75	77	250	340	294	350	134	250	172	371	60	242	200	82
215	HN-1	300	205	75	77	244	340	294	350	134	246	172	371	56	242	196	82
216	HN-1	296	247	75	74	250	340	294	350	134	246	184	371	60	250	200	90
216	HN-1	296	205	75	74	244	340	294	350	134	246	184	371	60	246	196	90
217	HN-1	300	253	79	80	250	331	294	244	134	246	184	375	60	242	200	90
217	HN-1	300	205	71	77	244	331	294	244	134	246	184	375	60	242	200	90
218	HN-1	296	247	75	80	250	331	294	241	-9	246	184	375	60	250	200	90
218	HN-1	296	205	75	74	244	331	294	241	-9	246	184	375	60	242	200	90
219	HN-1	300	247	75	80	244	340	294	350	-9	246	172	371	60	242	196	90
219	HN-1	296	247	75	77	244	331	294	350	-9	246	172	371	56	242	196	82
220	HN-3	296	247	75	77	244	331	294	244	134	250	172	371	60	242	200	86
220	HN-3	296	247	71	77	244	331	294	244	134	246	172	371	60	242	200	86
221	HN-3	300	247	79	80	250	331	294	244	134	246	202	500	60	242	200	90
221	HN-3	296	247	79	77	250	331	294	244	134	246	202	500	60	242	200	90
222	HN-3	296	-9	75	74	-9	-9	294	-9	134	-9	-9	-9	60	-9	200	-9
222	HN-3	296	-9	75	74	-9	-9	294	-9	134	-9	-9	-9	60	-9	196	-9
223	HN-3	-9	247	79	77	244	331	294	241	134	250	172	371	60	246	196	90
223	HN-3	-9	247	75	77	244	331	294	241	134	246	172	371	60	246	196	82
224	HN-3	300	-9	79	80	244	331	294	-9	134	-9	-9	-9	60	250	200	-9
224	HN-3	296	-9	79	77	244	331	294	-9	134	-9	-9	-9	60	242	200	-9
225	HN-3	-9	247	75	77	244	340	294	241	134	246	172	371	60	250	200	86
225	HN-3	-9	247	75	74	244	340	294	241	134	246	172	371	60	250	200	86
226	HN-3	300	247	79	77	250	331	294	-9	134	250	172	371	60	246	200	90
226	HN-3	300	205	79	77	244	331	294	-9	134	246	172	371	60	246	196	90
227	HN-3	300	247	75	80	250	331	294	244	134	250	172	371	60	242	200	82
227	HN-3	296	205	75	77	244	331	294	244	134	250	172	371	60	242	196	82
228	HN-3	296	247	75	80	250	340	294	244	134	250	-9	-9	60	242	200	90
228	HN-3	296	247	75	74	250	340	294	244	134	246	-9	-9	60	242	200	90
229	HN-3	296	247	79	77	244	331	294	350	134	250	172	371	60	250	200	90
229	HN-3	296	247	79	74	244	331	294	350	134	246	172	371	60	242	200	82
230	HN-3	296	205	75	77	244	331	294	350	134	250	172	371	60	242	200	90
230	HN-3	296	205	75	77	244	331	294	350	134	246	172	371	60	242	200	82
231	HN-3	300	247	79	80	244	331	294	350	134	250	172	371	60	246	200	90
231	HN-3	300	247	79	74	244	331	294	350	134	246	172	371	60	246	200	82
232	HN-3	300	205	75	80	244	340	294	244	134	246	172	371	60	250	196	86
232	HN-3	296	205	71	77	244	340	294	244	134	246	172	371	60	242	196	86
233	HN-3	296	247	71	80	-9	331	294	244	134	-9	172	371	60	250	200	82
233	HN-3	296	205	71	77	-9	331	294	244	134	-9	172	371	60	242	200	82
234	HN-3	296	247	-9	-9	244	340	294	241	137	250	-9	-9	60	250	200	86
234	HN-3	296	247	-9	-9	244	340	288	241	134	246	-9	-9	60	242	200	86
235	HN-3	296	247	75	77	244	340	294	350	134	250	184	375	60	250	200	90
235	HN-3	296	205	75	74	244	340	294	350	134	246	184	375	60	242	200	90
236	HN-3	296	247	71	77	244	331	294	244	-9	246	172	371	60	250	200	86
236	HN-3	296	247	71	74	244	331	294	244	-9	246	172	371	60	250	196	86
237	HN-3	296	247	75	80	244	331	294	350	134	246	172	371	60	250	200	86
237	HN-3	296	247	75	77	244	331	294	350	134	246	172	371	60	242	196	82
238	HN-3	300	247	75	77	244	331	294	244	137	246	172	371	60	-9	200	90
238	HN-3	296	247	71	77	244	331	294	244	137	246	172	371	60	-9	196	90
239	HN-3	300	247	75	77	244	331	294	241	137	246	-9	-9	60	250	196	86
239	HN-3	300	247	75	74	244	331	288	241	137	246	-9	-9	60	242	196	86
240	HN-3	300	247	71	77	244	331	294	350	137	250	-9	-9	60	250	200	90
240	HN-3	296	205	71	74	244	331	288	350	137	246	-9	-9	60	242	196	82
241	HN-3	296	247	75	77	244	340	294	350	137	246	-9	-9	60	242	196	90
241	HN-3	296	247	71	77	244	340	294	350	137	246	-9	-9	60	242	196	82
242	HN-3	296	247	75	80	250	331	294	350	137	250	172	371	60	250	196	-9
242	HN-3	296	247	71	74	244	331	294	350	137	250	172	371	60	242	200	-9
243	HN-3	300	247	71	77	244	340	294	244	137	246	172	371	60	250	200	90
243	HN-3	300	247	71	77	244	340	294	244	137	246	172	371	60	250	200	82
244	HN-3	300	247	71	80	244	331	294	244	137	250	-9	-9	60	242	200	90
244	HN-3	296	205	71	74	244	331	294	244	137	246	-9	-9	60	242	200	90
245	HN-2	296	247	71	80	244	331	294	244	137	246	-9	-9	60	250	200	90
245	HN-2	296	247	71	77	244	331	294	244	137	246	-9	-9	60	242	200	82
246	HN-2	300	205	71	80	244	331	294	241	137	246	-9	-9	60	250	200	86
246	HN-2	296	205	71	77	244	331	294	241	137	246	-9	-9	60	242	200	86
247	HN-2	300	247	75	80	244	331	294	241	137	250	-9	-9	60	242	200	90
247	HN-2	300	205	75	74	244	331	294	241	137	246	-9	-9	60	242	200	90
248	HN-2	300	247	79	74	250	331	294	241	137	246	-9	-9	60	246	200	90
248	HN-2	296	247	75	74	250	331	294	241	137	246	-9	-9	56	246	196	90
249	HN-2	296	247	75	77	244	331	294	350	140	246	172	375	60	242	200	90
249	HN-2	296	247	71	77	244	331	294	350	137	246	172	375	60	242	200	90
250	HN-2	296	247	75	80	244	331	294	244	140	246	202	375	60	250	200	82
250	HN-2	296	247	75	77	244	331	294	244	140	246	172	375	56	242	196	82
251	HN-2	296	253	79	77	244	340	294	241	140	246	202	375	60	250	200	90
251	HN-2	296	253	75	77	244	340	294	241	140	246	172	375	60	242	200	82
252	HN-2	300	247	75	77	250	331	294	244	140	246	172	375	60	250	200	82
252	HN-2	296	247	75	77	244	331	294	244	140	246	172	375	60	250	196	82
253	HN-2	296	247	79	80	250	340	294	244	137	246	172	375	60	250	200	90
253	HN-2	296	205	79	80	250	340	294	244	137	246	172	375	60	242	196	82
254	HN-2	296	247	75	77	250	331	294	244	137	246	172	375	60	246	200	90
254	HN-2	296	205	75	77	244	331	294	244	137	246	172	375	60	246	196	90
255	HN-2	300	247	75	77	250	331	294	244	137	246	172	375	60	250	200	86
255	HN-2	296	247	75	74	250	331	294	244	137	246	172	375	60	242	200	82
256	HN-2	296	247	75	80	250	340	294	244	137	246	202	375	60	246	200	90
256	HN-2	296	247	75	74	250	331	294	244	137	246	202	375	60	246	196	82
257	HN-2	296	247	75	80	244	331	294	350	137	246	202	500	60	250	200	90
257	HN-2	296	247	71	74	244	331	294	350	137	246	202	500	60	250	196	90
258	HN-2	300	247	71	80	250	331	294	241	-9	246	172	371	60	246	200	90
258	HN-2	300	205	71	74	244	331	294	241	-9	246	172	371	60	246	196	82
259	HN-2	300	247	75	80	250	331	294	350	-9	246	-9	-9	60	242	196	90
259	HN-2	300	247	75	77	244	331	294	350	-9	246	-9	-9	60	242	196	90
260	HN-2	300	247	71	77	244	331	294	244	-9	246	-9	-9	60	242	200	90
260	HN-2	300	247	71	74	244	331	294	244	-9	246	-9	-9	60	242	200	90
261	HN-4	296	247	71	77	235	340	294	350	134	250	-9	-9	60	242	200	90
261	HN-4	296	247	71	74	235	331	294	350	134	250	-9	-9	56	242	200	90
262	HN-4	300	247	75	77	244	331	294	350	134	246	-9	-9	60	242	200	90
262	HN-4	300	247	71	74	235	331	294	350	134	246	-9	-9	60	242	200	90
263	HN-4	300	247	79	80	244	331	294	350	134	246	-9	-9	60	250	196	90
263	HN-4	296	205	79	77	235	331	294	241	134	246	-9	-9	60	250	196	90
264	HN-4	300	247	75	77	235	331	294	350	134	246	-9	-9	60	242	200	90
264	HN-4	296	205	75	74	235	331	294	350	134	246	-9	-9	60	242	200	90
265	HN-4	296	247	79	77	235	331	294	350	134	246	-9	-9	60	242	200	86
265	HN-4	296	247	75	77	235	331	294	350	134	246	-9	-9	60	242	200	82
266	HN-4	296	247	75	77	235	331	294	244	134	246	172	375	60	242	200	90
266	HN-4	296	247	75	74	235	331	294	244	134	246	172	375	60	242	200	90
267	HN-4	296	205	79	77	235	331	294	350	134	246	-9	-9	60	242	196	90
267	HN-4	296	205	79	77	235	331	294	350	134	246	-9	-9	56	242	196	90
268	HN-4	296	247	79	77	235	331	294	350	134	246	-9	-9	60	250	196	90
268	HN-4	296	205	75	77	235	331	294	241	134	246	-9	-9	60	242	196	82
269	HN-4	300	247	75	77	235	331	294	350	134	246	172	375	60	250	200	90
269	HN-4	296	247	75	74	235	331	294	241	134	246	172	375	60	250	196	90
270	HN-4	296	247	75	80	235	340	294	350	134	246	-9	-9	60	242	196	82
270	HN-4	296	247	71	77	235	340	294	241	134	246	-9	-9	60	242	196	82
271	HN-4	300	247	75	74	235	-9	294	350	134	246	172	375	60	242	200	90
271	HN-4	296	247	75	74	235	-9	294	241	134	246	172	375	60	242	196	90
272	HN-4	296	247	79	80	250	-9	294	350	137	246	172	375	60	242	196	86
272	HN-4	296	247	79	77	244	-9	294	241	137	246	172	375	60	242	196	86
273	HN-4	296	247	75	77	244	331	294	350	137	246	202	500	60	250	196	82
273	HN-4	296	205	75	74	244	331	294	241	137	246	202	500	60	242	196	82
274	HN-4	296	247	79	80	244	340	294	350	137	246	-9	-9	60	250	196	90
274	HN-4	296	247	79	77	244	331	294	241	137	246	-9	-9	60	242	196	90
275	HN-4	300	247	75	77	250	331	294	350	137	246	184	375	60	242	196	90
275	HN-4	296	247	75	74	244	331	294	241	137	246	184	375	60	242	196	90
276	HN-4	300	247	75	77	-9	331	294	350	137	246	172	371	60	250	196	90
276	HN-4	300	247	75	77	-9	331	294	350	137	246	172	371	60	242	196	90
277	HN-4	300	247	75	77	244	331	294	350	137	246	172	371	60	250	196	90
277	HN-4	300	247	75	77	244	331	294	350	137	246	172	371	60	242	196	90
278	HN-4	300	-9	79	74	250	340	294	350	137	246	-9	-9	60	242	196	90
278	HN-4	296	-9	75	74	244	331	294	350	137	246	-9	-9	60	242	196	90
279	HN-4	296	247	79	77	244	331	294	350	137	246	-9	-9	60	246	196	90
279	HN-4	296	247	79	74	244	331	294	350	137	246	-9	-9	60	246	196	90
280	HN-4	296	247	75	77	250	340	294	350	134	246	172	375	60	250	200	90
280	HN-4	296	247	75	74	250	340	294	241	134	246	172	375	60	242	196	90
